# Supplementary material for: Mental Health and Wellbeing of Population with Migrant Background in Switzerland – a Scoping Review and Evidence Map of Quantitative Evidence
Source: J Immigr Minor Health. 2023 May 26;25(5):1108–17. doi: 10.1007/s10903-023-01490-5 (PMC10509096; doi:10.1007/s10903-023-01490-5)
Supplement: Supplementary file 2 — Supplementary Material 2 [file 10903_2023_1490_MOESM2_ESM.xlsx]

## Sheet: Sheet1
Author and year of publication	Design	Study period	Age category	Sample size	Migrants only	Population group (depending on characteristics not related to migration)	Geographical coverage	Definition of migrant background	Subgroup analyses of migrations	Primary survey data/secondary survey data/administrative data	If secondary data collection, what study was used? If administrative data, what was the source of the data?	How data was collected	Migration as an exposure/effect modifier/mediator 1	Migration as an exposure/effect modifier/mediator 2	Psychological distress	Wellbeing	Depression/anxiety	PTSD and other traumas	Mental healthcare utilisation	Other	Social determinants - Individual	Social determinants - Family	Social determinants - Community	Social determinants - Structural	Social determinant defined as exposure/mediator/effect modifier/moderator	Mentioned key limitations (explicitly mentioned by authors)	Suggested future research (explicitly mentioned by authors)	Study aim
Aksoy et al. (2022)	Cross-sectional	2020	Adolescents	501-1000	Migrants only	Students	Switzerland	First/second generation	None	Primary data collection		Online questionnaire	Exposure				1) Symptoms of depression and anxiety			1) Dissociation 2) Externalising problems	1) Parental physical violence				Effect modifier	1) Cross-sectional design	1) Including reports from teachers and parents	Descriptive
Ambrosetti et al. (2021)	Cross-sectional	2020	Adults	<201	Migrants and native	Clinical population	Geneva	Refugees/asylum seekers	None	Administrative data	Hospital statistics	Medical electronic records	Exposure						1) Diagnosis 2) Admission time						Effect modifier	1) Non-representative 2) Short observation period 3) Low generalisability outside of Swiss context	1) Inclusion of general population 2) Larger sample size 3) Longer observation period	Descriptive
Bartolomei et al. (2016)	Cross-sectional	2014	Adults	<201	Migrants only	Primary care givers	Geneva	Refugees/asylum seekers (F or N permit holders)	None	Primary data collection		Online questionnaire	Exposure						1) Access to mental healthcare							1) Small sample size 2) Not surveying migrants directly	1) Including reports of migrants themselves	Descriptive
Benz et al. (2019)	Longitudinal	2001-2005 & 2006-2014	Adults	<201	Migrants and native	Clinical population	Zurich	First generation	None	Primary data collection		Pen and paper survey	Effect modifier		1) Psychological distress	1) Quality of life					1) Pain management				Exposure	1) High attrition 2) Little information about migrant background	1) A greater investigation of migration and cultural background	Explanatory
Burton-Jeangros et al. (2021)	Longitudinal	2017-2018	Adults	201-500	Migrants and native	Non-selective population	Geneva	1) Undocumented migrants 2) Regularised migrants	1) Undocumented migrants 2) Regularised migrants	Secondary data	Parchemins study Swiss Household Panel (SHP)	Online questionnaire/pen and paper survey	Exposure			1) Life satisfaction					1) Gender 2) Age 3) Education 4) Employement status 5) Yearly houseold income equivalised 6) Number of persons per room 7) Participation in association, club 8) Self-rated health	1) Having partner 2) Having children		1) Discrimination	Exposure	1) Unrepresentative sample of migrants 2) Limited information about migrantion background 3) Lack of information about life satisfaction prior to migration	1) Larger sample of undocumented migrants 2) Inclusion of life satisfaction measure prior to migration	Descriptive
Buser et al. (2021)	Cross-sectional	2016-2017	Children	<201	Migrants only	Clinical population	Single institution (region not specified)	Refugees/asylum seekers	None	Administrative data	Hospital statistics	Medical electronic records	Exposure							1) Any psychiatric disorder						1) Small sample size 2) Restrospectiv study design		Descriptive
Chernet et al. (2021)	Longitudinal	2016	Adults	<201	Migrants only	Non-selective population	Basel-Land, Basel-Stadt	Refugees	None	Primary data collection		Pen and paper survey	Exposure				1) Symptoms of depression/anxiety	1) PTSD			1) Factors related to self‐sustenance 2) Factors related to acculturation and settlement in the new host country 3) Factors related to pre‐arrival in host country			1) Factors related to acculturation and settlement in the new host country	Exposure	1) Small sample size 2) Potentially low generalisability 3) Use of self-reports		Descriptive
Dey et al. (2020)	Cross-sectional	2017-2018	Adolescents	1001-2000	Migrants and native	Students	German-speaking regions	First/second generation	None	Secondary data	Swiss Youth Mental Health Literacy and Stigma Survey	Online questionnaire	Exposure		1) Psychological distress											1) Mental health was self-reported 2) Cross-sectional data		Predictive
Drescher et al. (2021)	Cross-sectional	2018-2019	Adults	<201	Migrants only	Clinical population	German-speaking regions	Refugees/asylum seekers	None	Primary data collection		Pen and paper survey	Exposure			1) Functioning and wellbeing										1) Potentially low generalisability of findings		Descriptive
Frizi et al. (2020)	Cross-sectional	2016	Adults	201-500	Migrants only	Clinical population	Canton of Aargau	First /second generation	None	Administrative data	Hospital statistics	Medical electronic records	Exposure							1) Main diagnosis 2) Severity of mental disorder	1) Age 2) Gender 3) Employment 4) Period of residence in Switzerland 5) Region of origin	1) Marital status			Exposure	1) Small sample size		Descriptive
Gmünder et al. (2020)	Cross-sectional	2016-2017	Children	<201	Migrants and native	Clinical population	Basel	Asylum seekers	None	Administrative data	Hospital statistics	Medical electronic records	Exposure							1) Main diagnosis						1) Limited geographical coverage 2) Asylum seeking population potentially underestimated 3) Retrospective study design		Descriptive
Harju et al. (2018)	Cross-sectional	2010-2012	Adults	<201	Migrants and native	Clinical population	Zurich and Zug	First generation	None	Primary data collection		Pen and paper survey	Exposure			1) Health-related quality of life					1) Physical health (cancer survivors)				Exposure	1) Cross-sectional design 2) Potentially low generalisability of the findings		Descriptive
Heeren et al. (2014)	Cross-sectional	?	Adults	<201	Migrants and native	General population	Canton of Zurich	1) Asylum seekers 2) Refugees 3) Illegal migrants 4) Labour migrants	1) Asylum seekers 2) Refugees 3) Illegal migrants 4) Labour migrants	Primary data collection		Pen and paper survey	Exposure				1) Symptoms of depression and anxiety	1) Trauma			1) Age 2) Gender 3) Level of education 4) Region of origin	1) Marital status			Effect modifier	1) Small sample size 2) Cross-sectional design		Descriptive
Hotzy et al. (2019)	Longitudinal	2008-2016	Adults	2001-3000	Migrants and native	Clinical population	Zurich	1) Naturalized 2) Immigrant 3) Asylum seeker	1) Naturalized 2) Immigrant 3) Asylum seeker	Administrative data	Hospital statistics	Medical electronic records	Exposure							1) Main diagnosis						1) Limited geographical coverage 2) Retrospective study design		Descriptive
Jackson et al. (2018)	Cross-sectional	2014	Adults	501-1000	Migrants only	Clinical population	Geneva	Undocumented migrants	None	Administrative data	Hospital statistics	Medical electronic records	Exposure				1) Depressive disorder 2) Anxiety disorder			1) Sleep disturbance	1) Gender				Exposure	1) Potentially low generalisability of the findings 2) Cross-sectional design		Descriptive
Janousch et al. (2022)	Longitudinal	2019-2020	Adolescents	201-500	Migrants and native	Students	Aargau, Basel-City, and Solothurn	First/second generation	None	Primary data collection		Pen and paper survey	Exposure				1) Symptoms of depression and anxiety									1) Short follow-up 2) Self-reported nature of the measures	1) Including reports from other sources (e.g., teachers or parents)	Descriptive
Kiselev et al. (2020)	Cross-sectional	2017	Adults	?	Migrants and native	Psychiatrists/psychotherapists	Switzerland	Refugees/asylum seekers	None	Primary data collection		Online questionnaire	Exposure						1) Circumstances of and satisfaction with treatment							1) Potentially low generalisability of the findings		Descriptive
Lacour et al. (2020)	Cross-sectional	2015-2016	Adults	<201	Migrants only	Clinical population	Bern and Zurich	Refugees/asylum seekers	None	Primary data collection		Online questionnaire	Exposure							1) Prolonged grief disorder	1) Age 2) Gender 3) Length of stay 4) Prolonged grief disorder 5) Potentially traumatic events 6) Difficulties in emotion regulation 7) Deneral self-efficacy			1) Post-migration living difficulties	Exposure	1) Small sample size 2) Self-report measures 3) Cross-sectional design 4) Potentially low representability of the sample		Descriptive
Le et al. (2018)	Cross-sectional	?	Adults	<201	Migrants only	Clinical population	Zurich	Refugees	None	Secondary data	Not mentioned	Pen and paper survey	Exposure				1) Depressive symptoms	1) PTSD			1) Torture				Exposure	1) Small sample size 2) Self-report measures 3) Cross-sectional design 4) Potentially low representability of the sample	1) Larger sample size 2) Longitudinal design 3) Measures of other potential confounding factors	Explanatory
Michel et al. (2019)	Cross-sectional	2010-2012 & 2015-2016	Adults	<201	Migrants and native	Clinical and general (control) population	Zurich and Zug	First/second generation	None	Primary data collection		Pen and paper survey	Exposure		1) Psychological distress						1) Physical health (cancer survivors)				Exposure	1) Self-report measures 2) Potentially low representability of the sample	1) Longitudinal design	Descriptive
Morina, Bryant et al. (2018)	Randomised controlled-trial	2015-2016	Adults	<201	Migrants only	Clinical population	Zurich	Refugees/asylum seekers	None	Primary data collection		Pen and paper survey	Exposure							1) Negative affect	1) Torture				Exposure	1) Small sample size 2) Potentially limited generalisability		Explanatory
Morina, Schnyder et al. (2018)	Cross-sectional	?	Adults	<201	Migrants only	Clinical population	Canton of Zurich	First generation	None	Primary data collection		Pen and paper survey	Exposure							1) Somatic mental health symptoms	1) Traumatic events				Exposure	1) Cross-sectional design 2) Self-reported mental health		Descriptive
Morina, Kuenbourg et al (2018)	Cross-sectional	2012-2013	Adults	<201	Migrants only	Clinical population	Cantons of Zurich and Bern	Refugees	None	Primary data collection		On-screen questionnaire	Exposure					1) PTSD 2) Trauma		1) Somatic mental health symptoms						1) Self-reported mental health		Descriptive
Moussa et la. (2015)	Cross-sectional	2010	Adults	1001-2000	Migrants only	Non-selective population	Switzerland	First/second generation	1) Nationality	Secondary data	Gesundheitsmonitoring der Migrationsbevölkerung in der Schweiz (GMMII)	Pen and paper survey	Exposure				1) Medical treatment for depression			1) Medical treatment for psychological problems	1) Age 2) Migratory status 3) Level of education 4) Employment status 5) Language proficiency	1) Having a partner in Switzerland or abroad 2) Visits from or to family member 3) Household structure	1) Level of urbanization of one’s place of residence 2) Visits from or to friends	1) Residence permit	Mediator			Descriptive
Neto et al. (2019)	Cross-sectional	2016	Adults	<201	Migrants only	Non-selective population	Geneva	?	None	Primary data collection		Pen and paper survey	Exposure			1) Job‑related afective well‑being					1) Age 2) Gender 3) Place of birth 4) Period of residence 5) Professional occupation				Exposure	1) Unrepresentative sample of migrants 2) Potentially limited generalisability 3) Self-reported information 4) Cross-sectional design	1) Longitudinal design 2) Including various migrant groups	Descriptive
Nickerson et al. (2015)	Cross-sectional	?	Adults	<201	Migrants only	Clinical population	Zurich and Bern	Refugees/asylum seekers	None	Primary data collection		On-screen questionnaire	Exposure				1) Symptoms of depression	1) PTSD		1) Explosive anger	1) Trauma exposure		1) Living difficulties		Exposure	1) Self-reported measures 2) Cross-sectional design		Explanatory
Nickerson et al. (2017)	Cross-sectional	?	Adults	<201	Migrants only	Clinical population	Zurich and Bern	Refugees/asylum seekers	None	Primary data collection		On-screen questionnaire	Exposure				1) Symptoms of depression	1) PTSD			1) Trauma exposure 2) Gender 3) Age 4) Length of time in Switzerland		1) Living difficulties		Exposure	1) Small sample size 2) Potentially limited generalisability	1) Small sample size 2) Potentially low generalisability 3) Not measured confounding	Descriptive
Nickerson et al. (2018)	Longitudinal	?	Adults	<201	Migrants only	Clinical population	Zurich and Bern	Refugees/asylum seekers	None	Primary data collection		On-screen questionnaire	Exposure				1) Symptoms of depression	1) PTSD			1) Trauma exposure 2) Age 3) Length of time in Switzerland 4) Moral injury				Exposure (1-3) Mediator (4)	1) Small sample size 2) Potentially limited generalisability 3) Unmeasured potential confounding factors		Explanatory
Premand et al. (2018)	Cross-sectional	2012	Adults	<201	Migrants only	Clinical population	Geneva	Asylum seekers	None	Primary data collection		Clinical interview	Effect modifier				1) Depressive disorder 2) Anxiety disorder		1) Duration of outpatient treatment 2) Number and duration of hospital stays per year of outpatient treatment	1) Psychiatric diagnosis	1) Sex 2) Age 3) Living conditions	1) Marital status			Exposure	1) Unrepresentative sample of general population		Descriptive
Ratcliff et al. (2015)	Cross-sectional	2006-2014	Adults	<201	Migrants only	Young mothers	Geneva	First generation	1) Temporary migrants 2) Settled migrants	Primary data collection		Pen and paper survey	Exposure	Effect modifier			Postpartum and antenatal depression				1) Age 2) First pregnancy in Switzerland 3) Years of living in Switzerland 4) Education 5) Living conditions 6) Region of origin	1) Civil status			Exposure	1) Small sample size 2) Missing information 3) Unmeasured potential confounding factors 4) Potentially unrepresentative sample of pregnant migrant women	1) Longitudinal design	Descriptive
Rellstab et al. (2016)	Longitudinal	2003-2009	Adults	>10000	Migrants and native	Non-selective population	Switzerland	First generation	1) Country of origin	Secondary data	Swiss Labour Force Survey	Telephone interview	Exposure	Effect modifier						1) Physical or psychological problem limiting daily activities	1) Employment				Exposure	1) Self-reported measure of health		Descriptive
Schick et al. (2016)	Cross-sectional	2012-2013	Adults	<201	Migrants only	Clinical population	Zurich and Bern	Refugees	None	Primary data collection		On-screen questionnaire	Exposure				1) Depressive symptoms	1) PTSD			1) Age 2) Trauma		1) Integration difficulties		Exposure	1) Cross-sectional design		Descriptive
Schick et al. (2018)	Longitudinal	2015-2016	Adults	<201	Migrants only	Clinical population	Zurich and Bern	Refugees	None	Primary data collection		On-screen questionnaire	Exposure				1) Depressive symptoms	1) PTSD			1) Gender 2) Employment		1) Post-migration difficulties	1) Post-migration difficulties 2) Visa status	Exposure	1) Small sample size		Descriptive
Schneeberger et al (2019)	Cross-sectional	2012	Adults	3001-4000	Migrants and native	Non-selective population	Switzerland	First generation	1) Region of origin	Secondary data	Swiss Health Survey	Pen and paper survey	Exposure		1) Psychological distress					1) Insomnia	1) Years since immigration				Effect modifier	1) Cross-sectional design		Descriptive
Schnyder et al. (2015)	Cross-sectional	2012-2013	Adults	<201	Migrants only	Clinical population	Zurich and Bern	Refugees/asylum seekers	None	Primary data collection		On-screen questionnaire	Exposure					1) PTSD								1) Self-reported measures		Descriptive
Schoretsanitis et al. (2018)	Cross-sectional	2012-2017	Adults	<201	Migrants only	Clinical population	Bern	Asylum seekers	None	Administrative data	Hospital statistics	Medical electronic records	Exposure	Effect modifier					1) Pathway to emergency department 2) Reasons for referral to emergency department 3) Main diagnosis in emergency department 4) Outcome of refferal to emergency department		1) Gender 2) Age 3) Nationality 4) Type of residence	1) Marital status 2) Having children 3) At least one relative in Switzerland, not partner			Exposure	1) Retrospective analysis		Descriptive
Schoretsanitis, Bhugra et al. (2018)	Cross-sectional	2012-2017	Adults	<201	Migrants only	Clinical population	Bern	Refugees/asylum seekers	1) Rejected asylum application 2) Pending asylum appliacation	Administrative data	Hospital statistics	Medical electronic records	Effect modifier						1) Pathway to emergency department 2) Reasons for referral to emergency department 3) Main diagnosis in emergency department 4) Outcome of refferal to emergency department							1) Study based on case notes that may be unreliable 2) Limited observation period 3) Limited socioeconomic background information 4) Limited migrant bakcround information 5) Lack of follow-up information 6) Further, information regarding the duration or outcome of the inpatient treatment (for the patients referred to inpatient setting) was not available. 7) Low comparability of migrant groups acr…		Descriptive
Schwartz et al. (2022)	Cross-sectional	2022	Adults	201-500	Migrants only	Non-selective population	Switzerland	Foreign nationality (Afghan/Iranian)	1) Country of origin	Primary data collection		Online questionnaire	Exposure		1) Psychological distress						1) Age 2) Gender				Exposure			Descriptive
Sharapova et al. (2018)	Cross-sectional	2015-2016	Adults	<201	Migrants and native	Clinical population	Geneva	First generation	None	Primary data collection		Pen and paper survey	Exposure				1) Antenatal and postpartum depression 2) Anxiety				1) Socioeconomic status	1) Primiparity 2) Satisfaction with marital support	1) Acculturation		Exposure	1) Potentially low generalisability of the findings 2) Self-reported measures 3) Unmeasured potential confounding factors		Descriptive
Spaaij et al. (2022)	Randomised controlled-trial	2018-2020	Adults	<201	Migrants only	Non-selective population	Zurich, Bern and St Gallen	Refugees	None	Primary data collection		On-screen questionnaire	Exposure		1) Psychological distress		1) Symptoms of depression and anxiety	1) PTSD			1) Psychoeducation 2) Stress management 3) Problem solving 4) Behavioural activation 5) Social support				Mediator	1) Small sample size 2) Not representative sample of migrant population		Explanatory
Spaaij et al. (2021)	Cross-sectional	2015-2016	Adults	<201	Migrants only	Clinical population	Zurich and Bern	Refugees	None	Primary data collection		On-screen questionnaire	Exposure							1) Embitterment	1) Potentially traumatic events 2) Moral injury-other appraisals 3) General self-efficacy		1) Post-migration living difficulties	1) Post-migration living difficulties	Exposure	1) Small sample size 2) Cross-sectional design		Descriptive
Spiller et al. (2016)	Cross-sectional	?	Adults	<201	Migrants only	Clinical population	Zurich and Bern	Refugees/asylum seekers	None	Primary data collection		On-screen questionnaire	Exposure					1) PTSD			1) Age 2) Gender 3) Duration of stay in Switzerland			1) Visa status	Exposure	1) Self-reported measures		Descriptive
Spiller et al. (2017)	Cross-sectional	?	Adults	<201	Migrants only	Clinical population	Zurich and Bern	Refugees/asylum seekers	None	Primary data collection		On-screen questionnaire	Exposure					1) PTSD								1) Low sample size 2) Potentially low generalisability of findings 3) Cross-sectional design	1) Larger sample size	Descriptive
Storni et al. (2020)	Cross-sectional	2017	Adults	?	Migrants and native	Non-selective population	Switzerland	First/second generation	None	Secondary data	Swiss Health Survey	Pen and paper survey/online questionnaire	Exposure		1) Psychological distress		1) Depression											Descriptive
Vazsonyi et al. (2017)	Cross-sectional	2002	Adolescents	2001-3000	Migrants and native	Students	Switzerland	First/second generation migrants or having mixed parents	1) 2nd vs 1st generation migrants vs mixed parents	Secondary data	Swiss Multicentric Adolescent Survey on Health (SMASH)	Pen and paper survey	Exposure	Effect modifier						1) Suicidal attempts 2) Suicidal ideations	1) Sex 2) Age 3) Parental education 4) 1st gen. immigrants vs 2nd gen. immigrants 5) Region of origin	1) Family structure 2) Parental connectedness	1) Peer connectedness		Exposure	1) Overaly broad categories of place of origin 2) Use of self-reported mental health measure 3) Cross-sectional design	1) Longitudinal design	Descriptive
Weber et al. (2017)	Cross-sectional	2010	Children	501-1000	Migrants and native	Clinical population	Switzerland	?	None	Secondary data	Nationally representative agency survey on reported sexually victimised children in Switzerland	Online questionnaire	Exposure						1) Referral to psychotherapy							1) Potential response bias (missing information)		Descriptive

## Sheet: Sheet2
Relevant databases
N total	46
	N	%
Design
Longitudinal	8	17.3913
Cross-sectional	36	78.2609
RCT	2	4.34783
Age category
Children	3	6.52174
Adolescents	4	8.69565
Adults	39	84.7826
Sample size
<201	31	67.3913
201-500	4	8.69565
501-1000	3	6.52174
1001-4000	5	10.8696
>10000	1	2.17391
?	2	4.34783
Migrants only vs migrants and native
Migrants only	29	63.0435
Migrants and native	17	36.9565
Geographical coverage
Natiowide	9	21.7391
Region-specific	37	80.4348
Population group
Selective	37	80.4348
Non-selective	9	19.5652
*Clinical population	28
Migrant groups
First/second generation	15	32.6087
Refugees/asylum seekers	24	52.1739
Different migration groups	2	4.34783
Other	2	4.34783
?	3	6.52174
Subgroup analysis conducted
Yes	35	76.087
No	11	23.913
Source of data
Primary data collection	29	63.0435
Secondary data	9	19.5652
Administrative data	8	17.3913
Data collection
Medical electronic records	8	17.3913
Online questionnaire	7	15.2174
Pen and paper survey	16	34.7826
On-screen questionnaire	11	23.913
Clinical interview	1	2.17391
Telephone interview	1	2.17391
Mixed mode	2	4.34783
Study aim
Descriptive	39	84.7826
Explanatory	6	13.0435
Predictive	1	2.17391
Mental health outcomes
Psychological distress	7	#DIV/0!
Wellbeing	5	#DIV/0!
Depression/anxiety	17	#DIV/0!
PTSD and other traumas	13	#DIV/0!
Mental healthcare utilisation	7	#DIV/0!
Other	17	#DIV/0!
Examined social determinants
Yes	32	69.5652
No	14	30.4348
Types of social determinants studied
Individual	31	67.3913
Family	9	19.5652
Community	8	17.3913
Structural	7	15.2174
How SD used	n total	32
Exposure	25	78.125
Effect modifier	4	12.5
Mediator	2	6.25
Combination	1	3.125

## Sheet: Sheet3
	Psychological distress (P)			Wellbeing (Q)			Depression/anxiety (R)			PTSD and other traumas (S)			Mental healthcare utilisation (T)			Other (U)
	Cross-sectional	Longitudinal	RCT	Cross-sectional	Longitudinal	RCT	Cross-sectional	Longitudinal	RCT	Cross-sectional	Longitudinal	RCT	Cross-sectional	Longitudinal	RCT	Cross-sectional	Longitudinal	RCT
Individual (V)	3	1	1	2	2	0	11	3	1	6	3	1	2	0	0	11	1	1
Family (W)	0	0	0	0	1	0	5	0	0	1	0	0	2	0	0	4	0	0
Community (X)	0	0	0	0	0	0	5	1	0	3	1	0	0	0	0	4	0	0
Structural (Y)	0	0	0	0	1	0	1	2	0	1	2	0	0	0	0	3	0	0

## Sheet: Sheet4
	Psychological distress (n = 5)	Wellbeing (n = 4)	Depression/anxiety (n = 15)	PTSD and other traumas (n = 10)	Mental healthcare utilisation (n = 3)	Other (n = 13)
Individual (n = 31)	❸❶❶	❷❷	⓫❸❶	❻❸❶	❷	⓫❶❶
Family (n = 9)		❶	❺	❶	❷	❹
Community (n = 8)			❺❶	❸❶		❹
Structural (n = 7)		❶	❶❷	❶❷		❸
Note. The digits inside the bubbles represent the number of studies in each cell according to their design. Some studies can be included in more than one cell.						Cross-sectional
						Longitudinal
						Randomised-controlled trial
